# Supplementary material for: Factors Influencing the Choice of Conservative and Surgical Procedures in Dental Patients from Poland: A Single-Center Retrospective Analysis
Source: J Clin Med. 2025 Feb 24;14(5):1508. doi: 10.3390/jcm14051508 (PMC11900581; doi:10.3390/jcm14051508)
Supplement: Supplementary file 1 [file jcm-14-01508-s001.zip]

Archive with 1 entries (1 files):
- jcm-3475521-supplementary.pdf
